# Supplementary material for: Structure of Trypanosoma peroxisomal import complex unveils conformational heterogeneity
Source: Nat Commun. 2025 Dec 11;16:11398. doi: 10.1038/s41467-025-66207-8 (PMC12738837; doi:10.1038/s41467-025-66207-8)
Supplement: Supplementary file 13 — Source Data [file 41467_2025_66207_MOESM13_ESM.xlsx]

## Sheet: Table 1
Pex5eTPR(WT) - MDH(WT)_filename: gd_1_p5 to mdh.nitc									Pex5eTPR(WT) - MDH(WT)_filename: gd_33_p5 to mdh_int500.nitc									Pex5eTPR(WT) - MDH(WT)_filename: gd_79_p5 to mdh_int500_50.nitc									Pex5eTPR(WT) - MDH(GSGS)_filename: gd_3_p5 to mdh1.nitc									Pex5eTPR(WT) - MDH(GSGS)_filename: gd_25_p5 to mdh1_int500.nitc									Pex5eTPR(WT) - MDH(GSGS)_filename: gd_73_p5 to mdh1_int500.nitc
	Models					Protein concentration in the cell: 25 mM				Models					Protein concentration in the cell: 23.71 mM				Models					Protein concentration in the cell: 56.48 mM				Models					Protein concentration in the cell: 22 mM				Models					Protein concentration in the cell: 28.27 mM				Models
	Model	Variable	Value	Confidence Interval (±)		Protein concentration in syringe: 235 mM				Model	Variable	Value	Confidence Interval (±)		Protein concentration in syringe: 250.21 mM				Model	Variable	Value	Confidence Interval (±)		Protein concentration in syringe: 294.44 mM				Model	Variable	Value	Confidence Interval (±)		Protein concentration in syringe: 256 mM				Model	Variable	Value	Confidence Interval (±)		Protein concentration in syringe: 225.55 mM				Model	Variable	Value	Confidence Interval (±)
	Independent	Kd (M)	4.922e-07	1.579e-07						Independent	Kd (M)	3.606e-07	8.939e-08						Independent	Kd (M)	4.527e-07	1.658e-07						Independent	Kd (M)	1.727e-07	4.743e-08						Independent	Kd (M)	1.207e-07	4.313e-08						Independent	Kd (M)	1.515e-07	4.313e-08
		n	0.309	0.013							n	0.622	0.013							n	0.265	0.009							n	0.722	0.012							n	0.503	0.009							n	0.404	0.007
		ΔH (kJ/mol)	-27	1.769							ΔH (kJ/mol)	-32.7	0.977							ΔH (kJ/mol)	-19.81	1.013							ΔH (kJ/mol)	-25.9	0.653							ΔH (kJ/mol)	-20.9	0.62							ΔH (kJ/mol)	-25.09	0.713
		Ka (Mˉ¹)	2032000								Ka (Mˉ¹)	2773000								Ka (Mˉ¹)	2209000								Ka (Mˉ¹)	5789000								Ka (Mˉ¹)	8286000								Ka (Mˉ¹)	6601000
		-TΔS (kJ/mol)	-9.007								-TΔS (kJ/mol)	-4.08								-TΔS (kJ/mol)	-16.4								-TΔS (kJ/mol)	-12.7								-TΔS (kJ/mol)	-18.59								-TΔS (kJ/mol)	-13.84
		ΔG (kJ/mol)	-36.01								ΔG (kJ/mol)	-36.78								ΔG (kJ/mol)	-36.21								ΔG (kJ/mol)	-38.6								ΔG (kJ/mol)	-39.49								ΔG (kJ/mol)	-38.93
		ΔS (J/mol·K)	30.21								ΔS (J/mol·K)	13.68								ΔS (J/mol·K)	55.01								ΔS (J/mol·K)	42.61								ΔS (J/mol·K)	62.34								ΔS (J/mol·K)	46.41
			Confidence Level (%)	95								Confidence Level (%)	95								Confidence Level (%)	95								Confidence Level (%)	95								Confidence Level (%)	95								Confidence Level (%)	95
X: Injection	Y: Area Data (µJ)	Injection Volume (µL)	Moles (Syringe)	Moles (Cell)	Mole Ratio	Cell Volume (µL)	Independent Model		X: Injection	Y: Area Data (µJ)	Injection Volume (µL)	Moles (Syringe)	Moles (Cell)	Mole Ratio	Cell Volume (µL)	Independent Model		X: Injection	Y: Area Data (µJ)	Injection Volume (µL)	Moles (Syringe)	Moles (Cell)	Mole Ratio	Cell Volume (µL)	Independent Model		X: Injection	Y: Area Data (µJ)	Injection Volume (µL)	Moles (Syringe)	Moles (Cell)	Mole Ratio	Cell Volume (µL)	Independent Model		X: Injection	Y: Area Data (µJ)	Injection Volume (µL)	Moles (Syringe)	Moles (Cell)	Mole Ratio	Cell Volume (µL)	Independent Model		X: Injection	Y: Area Data (µJ)	Injection Volume (µL)	Moles (Syringe)	Moles (Cell)
1	-15.4671	5.14	1.2079e-09	2.36215e-08	0.0511356	950	-30.3178		1	-24.467	5.14	1.285e-09	2.26766e-08	0.0566662	950	-40.9246		1	-16.5769	5.14	1.51116e-09	5.29122e-08	0.0285598	950	-28.944		1	-17.1877	5.14	1.31584e-09	2.07869e-08	0.0633013	950	-33.6739		1	-17.4528	5.14	1.16164e-09	2.64561e-08	0.0439082	950	-24.0561		1	-21.4159	5.14	1.33126e-09	2.74009e-08
2	-30.2928	5.14	2.40926e-09	2.34937e-08	0.102549	950	-29.3885		2	-40.6982	5.14	2.56305e-09	2.25539e-08	0.113641	950	-40.6844		2	-27.5183	5.14	3.01414e-09	5.26259e-08	0.0572749	950	-28.6824		2	-34.9447	5.14	2.62456e-09	2.06745e-08	0.126947	950	-33.5855		2	-24.6842	5.14	2.31699e-09	2.63129e-08	0.0880553	950	-24.0063		2	-31.7415	5.14	2.65532e-09	2.72527e-08
3	-26.4603	5.14	3.60413e-09	2.33666e-08	0.154243	950	-27.8953		3	-41.7998	5.14	3.83418e-09	2.24319e-08	0.170925	950	-40.3621		3	-28.5185	5.14	4.509e-09	5.23411e-08	0.0861463	950	-28.3128		3	-34.4633	5.14	3.9262e-09	2.05626e-08	0.190939	950	-33.4665		3	-24.6542	5.14	3.4661e-09	2.61706e-08	0.132443	950	-23.9391		3	-34.1934	5.14	3.97221e-09	2.71052e-08
4	-25.9732	5.14	4.79253e-09	2.32402e-08	0.206218	950	-25.4602		4	-41.528	5.14	5.09844e-09	2.23106e-08	0.228521	950	-39.9177		4	-27.0846	5.14	5.99576e-09	5.2058e-08	0.115175	950	-27.7719		4	-34.6664	5.14	5.2208e-09	2.04513e-08	0.255279	950	-33.301		4	-24.5546	5.14	4.60899e-09	2.6029e-08	0.177071	950	-23.8454		4	-31.0654	5.14	5.28198e-09	2.69586e-08
5	-22.1923	5.14	5.9745e-09	2.31144e-08	0.258475	950	-21.6691		5	-38.9375	5.14	6.35585e-09	2.21898e-08	0.286431	950	-39.2862		5	-26.7204	5.14	7.47448e-09	5.17763e-08	0.144361	950	-26.9512		5	-33.6192	5.14	6.50839e-09	2.03407e-08	0.319969	950	-33.0619		5	-23.8253	5.14	5.74569e-09	2.58881e-08	0.221943	950	-23.7096		5	-32.3997	5.14	6.58466e-09	2.68127e-08
6	-15.3911	5.14	7.15007e-09	2.29894e-08	0.311017	950	-16.6248		6	-37.131	5.14	7.60646e-09	2.20698e-08	0.344655	950	-38.3585		6	-26.4306	5.14	8.9452e-09	5.14962e-08	0.173706	950	-25.6635		6	-31.9955	5.14	7.78902e-09	2.02306e-08	0.385011	950	-32.7004		6	-23.0959	5.14	6.87624e-09	2.57481e-08	0.267058	950	-23.5029		6	-29.4858	5.14	7.88029e-09	2.66677e-08
7	-12.7155	5.14	8.31929e-09	2.2865e-08	0.363844	950	-11.4775		7	-35.9943	5.14	8.85031e-09	2.19504e-08	0.403196	950	-36.9509		7	-24.2629	5.14	1.0408e-08	5.12175e-08	0.203211	950	-23.6133		7	-31.8007	5.14	9.06271e-09	2.01212e-08	0.450407	950	-32.1228		7	-22.999	5.14	8.00068e-09	2.56088e-08	0.312419	950	-23.1688		7	-27.6026	5.14	9.16892e-09	2.65234e-08
8	-6.33436	5.14	9.48218e-09	2.27413e-08	0.416959	950	-7.48919		8	-33.4433	5.14	1.00874e-08	2.18316e-08	0.462056	950	-34.7638		8	-22.1083	5.14	1.18628e-08	5.09404e-08	0.232876	950	-20.4621		8	-29.3747	5.14	1.03295e-08	2.00123e-08	0.516158	950	-31.1377		8	-21.8205	5.14	9.11903e-09	2.54702e-08	0.358027	950	-22.5871		8	-20.2524	5.14	1.04506e-08	2.63799e-08
9	-5.87738	5.14	1.06388e-08	2.26182e-08	0.470363	950	-4.89945		9	-31.1931	5.14	1.13178e-08	2.17135e-08	0.521236	950	-31.3806		9	-16.2745	5.14	1.33098e-08	5.06648e-08	0.262703	950	-16.1983		9	-27.7047	5.14	1.15895e-08	1.9904e-08	0.582268	950	-29.3431		9	-19.9367	5.14	1.02313e-08	2.53324e-08	0.403883	950	-21.4854		9	-13.6971	5.14	1.17253e-08	2.62371e-08
10	-4.58821	5.14	1.17891e-08	2.24958e-08	0.524057	950	-3.31698		10	-28.0068	5.14	1.25416e-08	2.1596e-08	0.580737	950	-26.4809		10	-9.7709	5.14	1.47489e-08	5.03907e-08	0.292692	950	-11.6095		10	-24.5536	5.14	1.28426e-08	1.97963e-08	0.648736	950	-25.97		10	-19.9257	5.14	1.13376e-08	2.51953e-08	0.449989	950	-19.261		10	-6.28948	5.14	1.29931e-08	2.60952e-08
11	-2.38568	5.14	1.29332e-08	2.23741e-08	0.578044	950	-2.34186		11	-19.0695	5.14	1.37588e-08	2.14792e-08	0.640563	950	-20.4213		11	-7.34939	5.14	1.61803e-08	5.0118e-08	0.322844	950	-7.79937		11	-21.4678	5.14	1.4089e-08	1.96892e-08	0.715567	950	-20.2287		11	-14.46	5.14	1.24379e-08	2.5059e-08	0.496345	950	-15.06		11	-3.00222	5.14	1.42541e-08	2.5954e-08
12	-0.310464	5.14	1.40712e-08	2.22531e-08	0.632324	950	-1.7196		12	-15.452	5.14	1.49693e-08	2.13629e-08	0.700714	950	-14.4776		12	-4.4271	5.14	1.76039e-08	4.98469e-08	0.35316	950	-5.18203		12	-14.7725	5.14	1.53286e-08	1.95827e-08	0.782761	950	-13.1763		12	-11.1169	5.14	1.35323e-08	2.49234e-08	0.542953	950	-9.4811		12	-1.06556	5.14	1.55082e-08	2.58136e-08
13	-0.727936	5.14	1.52029e-08	2.21327e-08	0.686899	950	-1.30604		13	-10.923	5.14	1.61733e-08	2.12474e-08	0.761192	950	-9.82465		13	-2.58335	5.14	1.90198e-08	4.95772e-08	0.383641	950	-3.52835		13	-7.8827	5.14	1.65615e-08	1.94767e-08	0.85032	950	-7.63488		13	-4.49051	5.14	1.46207e-08	2.47886e-08	0.589815	950	-5.14924		13	-0.843607	5.14	1.67556e-08	2.56739e-08
14	-0.603789	5.14	1.63286e-08	2.20129e-08	0.741772	950	-1.02042		14	-7.70057	5.14	1.73708e-08	2.11324e-08	0.821999	950	-6.67344		14	-3.11217	5.14	2.04281e-08	4.93089e-08	0.414287	950	-2.49277		14	-2.76584	5.14	1.77877e-08	1.93714e-08	0.918247	950	-4.44218		14	-1.7215	5.14	1.57032e-08	2.46545e-08	0.636932	950	-2.83426		14	-1.24638	5.14	1.79962e-08	2.5535e-08
15	-0.309574	5.14	1.74481e-08	2.18938e-08	0.796943	950	-0.816332		15	-3.00655	5.14	1.85618e-08	2.10181e-08	0.883137	950	-4.65405		15	-3.58228	5.14	2.18287e-08	4.90422e-08	0.445101	950	-1.82764		15	-1.07475	5.14	1.90073e-08	1.92666e-08	0.986544	950	-2.75369		15	-0.620752	5.14	1.67799e-08	2.45211e-08	0.684305	950	-1.69563		15	-0.888383	5.14	1.92301e-08	2.53968e-08
16	0.243851	5.14	1.85616e-08	2.17754e-08	0.852414	950	-0.666134		16	-1.79156	5.14	1.97464e-08	2.09043e-08	0.944607	950	-3.35864		16	-3.83073	5.14	2.32218e-08	4.87768e-08	0.476082	950	-1.3849		16	-0.30236	5.14	2.02203e-08	1.91623e-08	1.05521	950	-1.82797		16	-1.18911	5.14	1.78507e-08	2.43884e-08	0.731936	950	-1.1013		16	-0.323229	5.14	2.04573e-08	2.52594e-08
17	0.125708	5.14	1.96691e-08	2.16575e-08	0.908186	950	-0.552755		17	-1.6737	5.14	2.09246e-08	2.07912e-08	1.00641	950	-2.50604		17	-2.488	5.14	2.46073e-08	4.85129e-08	0.507232	950	-1.07933		17	-0.257023	5.14	2.14267e-08	1.90586e-08	1.12425	950	-1.28545		17	-0.750294	5.14	1.89158e-08	2.42564e-08	0.779826	950	-0.763739		17	0.316543	5.14	2.16778e-08	2.51228e-08
18	-0.559791	5.14	2.07706e-08	2.15404e-08	0.964262	950	-0.465276		18	-0.213363	5.14	2.20963e-08	2.06788e-08	1.06855	950	-1.92611		18	-2.16496	5.14	2.59853e-08	4.82504e-08	0.538551	950	-0.861361		18	-0.20753	5.14	2.26267e-08	1.89555e-08	1.19367	950	-0.946362		18	-0.730533	5.14	1.99751e-08	2.41252e-08	0.827976	950	-0.557042		18	0.269633	5.14	2.28918e-08	2.49868e-08
19	-0.793004	5.14	2.18661e-08	2.14238e-08	1.02064	950	-0.396489		19	-0.840444	5.14	2.32618e-08	2.05669e-08	1.13103	950	-1.5185		19	-3.52152	5.14	2.73559e-08	4.79894e-08	0.57004	950	-0.701289		19	-0.33651	5.14	2.38201e-08	1.8853e-08	1.26347	950	-0.722496		19	0.00576039	5.14	2.10287e-08	2.39947e-08	0.876388	950	-0.422482		19	-1.33099	5.14	2.40992e-08	2.48516e-08
20	0.720333	5.14	2.29557e-08	2.13079e-08	1.07733	950	-0.341499		20	-0.0793572	5.14	2.44209e-08	2.04556e-08	1.19385	950	-1.22329		20	-2.35308	5.14	2.8719e-08	4.77297e-08	0.601701	950	-0.580728		20	-0.0603514	5.14	2.5007e-08	1.8751e-08	1.33364	950	-0.567867		20	0.0016401	5.14	2.20765e-08	2.38649e-08	0.925064	950	-0.330465		20	-1.12173	5.14	2.53001e-08	2.47172e-08
21	-0.926004	5.14	2.40394e-08	2.11926e-08	1.13433	950	-0.296897		21	-1.82075	5.14	2.55738e-08	2.03449e-08	1.25701	950	-1.00374		21	-1.77823	5.14	3.00748e-08	4.74715e-08	0.633534	950	-0.487912		21	-0.115517	5.14	2.61876e-08	1.86495e-08	1.4042	950	-0.457011		21	0.572106	5.14	2.31187e-08	2.37357e-08	0.974005	950	-0.264984		21	-0.806397	5.14	2.64945e-08	2.45834e-08
22	0.0630105	5.14	2.51172e-08	2.1078e-08	1.19163	950	-0.260255		22	-0.650652	5.14	2.67204e-08	2.02348e-08	1.32052	950	-0.836606		22	-0.9864	5.14	3.14232e-08	4.72146e-08	0.66554	950	-0.41508		22	-0.0737308	5.14	2.73617e-08	1.85486e-08	1.47514	950	-0.375043		22	-0.739917	5.14	2.41553e-08	2.36073e-08	1.02321	950	-0.21684		22	0.606624	5.14	2.76824e-08	2.44504e-08
23	-0.70123	5.14	2.61892e-08	2.09639e-08	1.24925	950	-0.229809		23	-1.14064	5.14	2.78609e-08	2.01254e-08	1.38437	950	-0.706775		23	-1.43365	5.14	3.27644e-08	4.69592e-08	0.697721	950	-0.35697		23	-0.0725312	5.14	2.85295e-08	1.84482e-08	1.54646	950	-0.312844		23	0.0393481	5.14	2.51862e-08	2.34796e-08	1.07269	950	-0.180468		23	0.566419	5.14	2.88639e-08	2.43181e-08
24	0.0958811	5.14	2.72554e-08	2.08505e-08	1.30718	950	-0.204254		24	0.320943	5.14	2.89951e-08	2.00165e-08	1.44856	950	-0.604112		24	-1.52896	5.14	3.40983e-08	4.67051e-08	0.730076	950	-0.309924		24	-0.614779	5.14	2.9691e-08	1.83484e-08	1.61818	950	-0.264599		24	-1.12276	5.14	2.62116e-08	2.33525e-08	1.12243	950	-0.152356		24	-1.63493	5.14	3.00389e-08	2.41866e-08
25	-0.211829	5.14	2.83158e-08	2.07377e-08	1.36543	950	-0.182607		25	0.22452	5.14	3.01232e-08	1.99082e-08	1.51311	950	-0.521656		25	-0.0334145	5.14	3.54249e-08	4.64524e-08	0.762607	950	-0.271338		25	-0.0246802	5.14	3.08462e-08	1.82492e-08	1.69028	950	-0.226466		25	-0.767893	5.14	2.72314e-08	2.32262e-08	1.17244	950	-0.1302		25	-1.30589	5.14	3.12077e-08	2.40557e-08
26	0.121734	5.14	2.93705e-08	2.06255e-08	1.42399	950	-0.16412		26	-1.27394	5.14	3.12453e-08	1.98005e-08	1.57801	950	-0.454513		26	-0.702877	5.14	3.67444e-08	4.62011e-08	0.795316	950	-0.239326		26	-0.0196411	5.14	3.19951e-08	1.81504e-08	1.76278	950	-0.195832		26	0.344621	5.14	2.82457e-08	2.31005e-08	1.22273	950	-0.112444		26	-1.03788	5.14	3.23701e-08	2.39255e-08
27	0.266711	5.14	3.04195e-08	2.05139e-08	1.48288	950	-0.148214		27	0.0311646	5.14	3.23612e-08	1.96933e-08	1.64326	950	-0.399166		27	-1.11047	5.14	3.80568e-08	4.59511e-08	0.828202	950	-0.212495		27	0.764412	5.14	3.31379e-08	1.80522e-08	1.83567	950	-0.17087		27	-0.486373	5.14	2.92545e-08	2.29755e-08	1.27329	950	-0.0980043		27	1.04553	5.14	3.35262e-08	2.37961e-08
28	-0.776896	5.14	3.14628e-08	2.04029e-08	1.54208	950	-0.134435		28	-0.754954	5.14	3.34711e-08	1.95868e-08	1.70886	950	-0.353044		28	-0.0423327	5.14	3.9362e-08	4.57025e-08	0.861267	950	-0.189797		28	0.265347	5.14	3.42744e-08	1.79545e-08	1.90896	950	-0.150274		28	-0.976373	5.14	3.02579e-08	2.28512e-08	1.32412	950	-0.0861111		28	-1.2662	5.14	3.46761e-08	2.36674e-08
29	0.0144438	5.14	3.25005e-08	2.02925e-08	1.6016	950	-0.122425		29	-1.45491	5.14	3.4575e-08	1.94808e-08	1.77483	950	-0.314233		29	0.513224	5.14	4.06602e-08	4.54552e-08	0.894512	950	-0.170436		29	-1.05898	5.14	3.54048e-08	1.78574e-08	1.98264	950	-0.133093		29	-0.756476	5.14	3.12558e-08	2.27276e-08	1.37524	950	-0.076204		29	0.155737	5.14	3.58197e-08	2.35393e-08
30	-0.740542	5.14	3.35326e-08	2.01827e-08	1.66145	950	-0.111897		30	-1.51455	5.14	3.5673e-08	1.93754e-08	1.84115	950	-0.281285		30	-0.126029	5.14	4.19514e-08	4.52093e-08	0.927938	950	-0.153797		30	-0.198208	5.14	3.65291e-08	1.77608e-08	2.05673	950	-0.118618		30	-1.44981	5.14	3.22483e-08	2.26046e-08	1.42663	950	-0.0678678		30	-0.679558	5.14	3.69572e-08	2.34119e-08
																		31	0.334981	5.14	4.32356e-08	4.49647e-08	0.961546	950	-0.139398		31	0.287909	5.14	3.76473e-08	1.76647e-08	2.13122	950	-0.106314											31	0.127899	5.14	3.80885e-08	2.32853e-08
																		32	-0.0174606	5.14	4.45128e-08	4.47214e-08	0.995336	950	-0.126859		32	-0.190179	5.14	3.87594e-08	1.75691e-08	2.20611	950	-0.0957725											32	-0.679108	5.14	3.92137e-08	2.31593e-08
																		33	0.300399	5.14	4.57831e-08	4.44794e-08	1.02931	950	-0.115878		33	0.115137	5.14	3.98656e-08	1.74741e-08	2.28142	950	-0.0866754											33	0.252099	5.14	4.03328e-08	2.3034e-08
																		34	-0.443931	5.14	4.70466e-08	4.42387e-08	1.06347	950	-0.10621		34	0.386309	5.14	4.09657e-08	1.73795e-08	2.35713	950	-0.0787732											34	0.558838	5.14	4.14458e-08	2.29094e-08
																		35	0.593983	5.14	4.83032e-08	4.39994e-08	1.09781	950	-0.0976558		35	-0.513443	5.14	4.20599e-08	1.72855e-08	2.43325	950	-0.0718675											35	-0.330186	5.14	4.25528e-08	2.27854e-08
																		36	0.822308	5.14	4.9553e-08	4.37613e-08	1.13235	950	-0.0900536		36	0.689501	5.14	4.31482e-08	1.7192e-08	2.50979	950	-0.0657993											36	0.888077	5.14	4.36538e-08	2.26621e-08
																		37	-0.203178	5.14	5.07961e-08	4.35246e-08	1.16707	950	-0.083269		37	0.488157	5.14	4.42306e-08	1.70989e-08	2.58674	950	-0.0604401											37	-1.10629	5.14	4.47489e-08	2.25395e-08
																		38	-0.861203	5.14	5.20324e-08	4.32891e-08	1.20198	950	-0.0771903		38	0.786575	5.14	4.53071e-08	1.70064e-08	2.66412	950	-0.0556848											38	0.0254899	5.14	4.58381e-08	2.24176e-08
																		39	-0.00693941	5.14	5.3262e-08	4.30549e-08	1.23707	950	-0.0717243		39	-0.272387	5.14	4.63778e-08	1.69144e-08	2.74191	950	-0.0514471											39	-0.0546005	5.14	4.69213e-08	2.22963e-08
																		40	-0.399546	5.14	5.4485e-08	4.28219e-08	1.27236	950	-0.0667925		40	-0.137128	5.14	4.74427e-08	1.68229e-08	2.82013	950	-0.0476554											40	-0.0230129	5.14	4.79987e-08	2.21756e-08
[truncated: 163 more columns]

## Sheet: Table 2
Pex5eTPR(WT) - Pex14NTD(WT)_filename: ts_1_tcp14wt to tc p5xpts1.nitc									Pex5eTPR(WT) - Pex14NTD(Q52A)_filename: stuti_1_p14_1 to p5a_pts1_low.nitc									Pex5eTPR(WT) - Pex14NTD(A48F)_filename: stuti_3_p14_3 to p5_pts1_low.nitc									Pex5eTPR(Y358A) - Pex14NTD(WT)_filename: stuti_5_p14a to p5_1_pts1_low.nitc									Pex5eTPR(N353E) - Pex14NTD(WT)_filename: ts_3_p14wt to p5_5xpts1.nitc									Pex5eTPR(GSGS) - Pex14NTD(WT)_filename: stuti_4_p14 to p5gsgs_pts1_low.nitc
	Models					Protein concentration in the cell: 34.29 mM				Models					Protein concentration in the cell: 20.18 mM				Models					Protein concentration in the cell: 20.57 mM				Models					Protein concentration in the cell: 19.28 mM				Models					Protein concentration in the cell: 35.53 mM				Models
	Model	Variable	Value	Confidence Interval (±)		Protein concentration in syringe: 586.25 mM				Model	Variable	Value	Confidence Interval (±)		Protein concentration in syringe: 180.62 mM				Model	Variable	Value	Confidence Interval (±)		Protein concentration in syringe: 190 mM				Model	Variable	Value	Confidence Interval (±)		Protein concentration in syringe: 190 mM				Model	Variable	Value	Confidence Interval (±)		Protein concentration in syringe: 642.5 mM				Model	Variable	Value	Confidence Interval (±)
	Independent	Kd (M)	5.266e-08	1.294e-08						Independent	Kd (M)	5.386e-08	3.244e-08						Independent	Kd (M)	1.214e-07	6.036e-08						Independent	Kd (M)	8.092e-08	5.237e-08						Independent	Kd (M)	4.461e-08	3.601e-08						Independent	Kd (M)	1.776e-07	4.236e-08
		n	0.671	0.005							n	0.664	0.014							n	0.608	0.016							n	0.88	0.022							n	0.659	0.011							n	0.7	0.01
		ΔH (kJ/mol)	-64.5	0.842							ΔH (kJ/mol)	-65.7	2.462							ΔH (kJ/mol)	-76.48	3.303							ΔH (kJ/mol)	-57.41	2.381							ΔH (kJ/mol)	-57.82	2.032							ΔH (kJ/mol)	-52.57	1.165
		Ka (Mˉ¹)	18990000								Ka (Mˉ¹)	18570000								Ka (Mˉ¹)	8235000								Ka (Mˉ¹)	12360000								Ka (Mˉ¹)	22420000								Ka (Mˉ¹)	5630000
		-TΔS (kJ/mol)	22.96								-TΔS (kJ/mol)	24.21								-TΔS (kJ/mol)	37								-TΔS (kJ/mol)	16.93								-TΔS (kJ/mol)	15.86								-TΔS (kJ/mol)	14.03
		ΔG (kJ/mol)	-41.55								ΔG (kJ/mol)	-41.49								ΔG (kJ/mol)	-39.47								ΔG (kJ/mol)	-40.48								ΔG (kJ/mol)	-41.96								ΔG (kJ/mol)	-38.53
		ΔS (J/mol·K)	-77.01								ΔS (J/mol·K)	-81.19								ΔS (J/mol·K)	-124.1								ΔS (J/mol·K)	-56.78								ΔS (J/mol·K)	-53.2								ΔS (J/mol·K)	-47.07
			Confidence Level (%)	95								Confidence Level (%)	95								Confidence Level (%)	95								Confidence Level (%)	95								Confidence Level (%)	95								Confidence Level (%)	95
Injection	Y: Area Data (µJ)	Injection Volume (µL)	Moles (Syringe)	Moles (Cell)	X: Mole Ratio	Cell Volume (µL)	Independent Model		X: Injection	Y: Area Data (µJ)	Injection Volume (µL)	Moles (Syringe)	Moles (Cell)	Mole Ratio	Cell Volume (µL)	Independent Model		X: Injection	Y: Area Data (µJ)	Injection Volume (µL)	Moles (Syringe)	Moles (Cell)	Mole Ratio	Cell Volume (µL)	Independent Model		X: Injection	Y: Area Data (µJ)	Injection Volume (µL)	Moles (Syringe)	Moles (Cell)	Mole Ratio	Cell Volume (µL)	Independent Model		X: Injection	Y: Area Data (µJ)	Injection Volume (µL)	Moles (Syringe)	Moles (Cell)	Mole Ratio	Cell Volume (µL)	Independent Model		X: Injection	Y: Area Data (µJ)	Injection Volume (µL)	Moles (Syringe)	Moles (Cell)
1	-131.553	5.14	3.01204e-09	3.21252e-08	0.0937593	950	-193.769		1	-47.5664	5.14	9.3034e-10	1.88972e-08	0.0492316	950	-60.852		1	-63.0235	5.14	9.766e-10	1.98421e-08	0.0492187	950	-73.9185		1	-48.013	5.14	9.766e-10	1.79523e-08	0.0543996	950	-55.7758		1	-148.785	5.14	3.30502e-09	3.4015e-08	0.0971637	950	-190.673		1	-36.3929	5.14	9.4576e-10	1.88972e-08
2	-194.208	5.14	6.00778e-09	3.19514e-08	0.188029	950	-193.56		2	-64.7791	5.14	1.85565e-09	1.8795e-08	0.0987311	950	-60.8026		2	-82.9276	5.14	1.94792e-09	1.97347e-08	0.0987051	950	-73.7642		2	-61.4618	5.14	1.94792e-09	1.78552e-08	0.109095	950	-55.732		2	-201.747	5.14	6.59216e-09	3.38309e-08	0.194856	950	-190.491		2	-50.2094	5.14	1.8864e-09	1.8795e-08
3	-198.765	5.14	8.98732e-09	3.17786e-08	0.282811	950	-193.2		3	-65.0841	5.14	2.77595e-09	1.86933e-08	0.1485	950	-60.7389		3	-79.6033	5.14	2.91398e-09	1.96279e-08	0.148461	950	-73.5611		3	-60.2557	5.14	2.91398e-09	1.77586e-08	0.164088	950	-55.678		3	-196.058	5.14	9.86151e-09	3.36479e-08	0.29308	950	-190.164		3	-51.0899	5.14	2.82196e-09	1.86933e-08
4	-194.017	5.14	1.19507e-08	3.16066e-08	0.378109	950	-192.498		4	-65.5055	5.14	3.69127e-09	1.85921e-08	0.198539	950	-60.6547		4	-78.2302	5.14	3.87481e-09	1.95217e-08	0.198487	950	-73.2867		4	-59.3719	5.14	3.87481e-09	1.76625e-08	0.21938	950	-55.6106		4	-191.338	5.14	1.31132e-08	3.34658e-08	0.391838	950	-189.481		4	-49.6013	5.14	3.75245e-09	1.85921e-08
5	-187.967	5.14	1.48981e-08	3.14356e-08	0.473925	950	-190.827		5	-64.0824	5.14	4.60164e-09	1.84915e-08	0.248851	950	-60.5405		5	-74.5479	5.14	4.83045e-09	1.94161e-08	0.248785	950	-72.904		5	-59.2468	5.14	4.83045e-09	1.7567e-08	0.274973	950	-55.5247		5	-184.213	5.14	1.63472e-08	3.32848e-08	0.491133	950	-187.656		5	-50.403	5.14	4.67791e-09	1.84915e-08
6	-179.474	5.14	1.78295e-08	3.12655e-08	0.570262	950	-185.162		6	-62.3038	5.14	5.50708e-09	1.83915e-08	0.299436	950	-60.3799		6	-71.5635	5.14	5.78091e-09	1.93111e-08	0.299358	950	-72.3494		6	-56.2191	5.14	5.78091e-09	1.74719e-08	0.330869	950	-55.4131		6	-160.331	5.14	1.95638e-08	3.31047e-08	0.590969	950	-179.62		6	-48.1739	5.14	5.59836e-09	1.83915e-08
7	-151.163	5.14	2.07451e-08	3.10964e-08	0.667124	950	-150.369		7	-60.2907	5.14	6.40762e-09	1.8292e-08	0.350297	950	-60.1443		7	-66.2766	5.14	6.72623e-09	1.92066e-08	0.350205	950	-71.5075		7	-56.007	5.14	6.72623e-09	1.73774e-08	0.387068	950	-55.2644		7	-121.376	5.14	2.2763e-08	3.29256e-08	0.691347	950	-115.394		7	-48.5285	5.14	6.51383e-09	1.8292e-08
8	-48.1112	5.14	2.36449e-08	3.09281e-08	0.764512	950	-47.2768		8	-56.8876	5.14	7.30329e-09	1.8193e-08	0.401434	950	-59.7797		8	-64.1228	5.14	7.66644e-09	1.91027e-08	0.401328	950	-70.1559		8	-53.2483	5.14	7.66644e-09	1.72834e-08	0.443574	950	-55.0604		8	-11.9495	5.14	2.59448e-08	3.27474e-08	0.792272	950	-20.2248		8	-43.8226	5.14	7.42434e-09	1.8193e-08
9	-4.4619	5.14	2.6529e-08	3.07608e-08	0.86243	950	-9.51753		9	-54.7259	5.14	8.19412e-09	1.80946e-08	0.45285	950	-59.1747		9	-60.0851	5.14	8.60156e-09	1.89993e-08	0.45273	950	-67.8413		9	-51.7506	5.14	8.60156e-09	1.71898e-08	0.500386	950	-54.7705		9	2.06923	5.14	2.91095e-08	3.25702e-08	0.893745	950	-4.6638		9	-43.0209	5.14	8.32993e-09	1.80946e-08
10	-1.44042	5.14	2.93975e-08	3.05943e-08	0.960881	950	-3.51107		10	-50.9443	5.14	9.08012e-09	1.79967e-08	0.504545	950	-58.0754		10	-55.9143	5.14	9.53162e-09	1.88965e-08	0.504412	950	-63.6189		10	-49.0327	5.14	9.53162e-09	1.70968e-08	0.557508	950	-54.3402		10	-2.14838	5.14	3.2257e-08	3.2394e-08	0.995771	950	-1.95623		10	-41.6333	5.14	9.23062e-09	1.79967e-08
11	-2.81876	5.14	3.22505e-08	3.04288e-08	1.05987	950	-1.78888		11	-50.3394	5.14	9.96134e-09	1.78993e-08	0.556521	950	-55.8295		11	-56.2122	5.14	1.04567e-08	1.87943e-08	0.556375	950	-55.7516		11	-51.0928	5.14	1.04567e-08	1.70043e-08	0.61494	950	-53.6669		11	0.0444534	5.14	3.53875e-08	3.22187e-08	1.09835	950	-1.06474		11	-40.2052	5.14	1.01264e-08	1.78993e-08
12	-1.05704	5.14	3.50881e-08	3.02642e-08	1.15939	950	-1.0769		12	-48.238	5.14	1.08378e-08	1.78025e-08	0.60878	950	-50.6444		12	-49.9112	5.14	1.13767e-08	1.86926e-08	0.60862	950	-42.7513		12	-48.5488	5.14	1.13767e-08	1.69123e-08	0.672685	950	-52.5422		12	0.824433	5.14	3.85011e-08	3.20444e-08	1.20149	950	-0.666581		12	-37.4186	5.14	1.10174e-08	1.78025e-08
13	-1.23763	5.14	3.79103e-08	3.01004e-08	1.25946	950	-0.716866		13	-43.1999	5.14	1.17095e-08	1.77061e-08	0.661323	950	-38.8868		13	-31.8888	5.14	1.22917e-08	1.85914e-08	0.661149	950	-27.5072		13	-46.95	5.14	1.22917e-08	1.68208e-08	0.730744	950	-50.5158		13	0.777835	5.14	4.15978e-08	3.1871e-08	1.30519	950	-0.455326		13	-32.799	5.14	1.19036e-08	1.77061e-08
14	-0.20348	5.14	4.07172e-08	2.99376e-08	1.36007	950	-0.510296		14	-24.3142	5.14	1.25765e-08	1.76103e-08	0.714153	950	-21.916		14	-9.01554	5.14	1.32018e-08	1.84909e-08	0.713965	950	-15.9586		14	-43.0618	5.14	1.32018e-08	1.67298e-08	0.789119	950	-46.6005		14	-0.268353	5.14	4.46777e-08	3.16986e-08	1.40945	950	-0.330092		14	-24.996	5.14	1.27849e-08	1.76103e-08
15	-1.20196	5.14	4.35089e-08	2.97756e-08	1.46123	950	-0.381068		15	-4.7499	5.14	1.34388e-08	1.75151e-08	0.767269	950	-10.2522		15	-4.19659	5.14	1.4107e-08	1.83908e-08	0.767067	950	-9.37204		15	-43.1784	5.14	1.4107e-08	1.66393e-08	0.847811	950	-39.0606		15	0.546484	5.14	4.7741e-08	3.15271e-08	1.51429	950	-0.249872		15	-16.5687	5.14	1.36615e-08	1.75151e-08
16	-0.275746	5.14	4.62856e-08	2.96145e-08	1.56294	950	-0.294965		16	-2.68451	5.14	1.42964e-08	1.74203e-08	0.820675	950	-5.14006		16	-3.00894	5.14	1.50073e-08	1.82913e-08	0.820459	950	-5.86659		16	-29.934	5.14	1.50073e-08	1.65493e-08	0.906823	950	-27.3712		16	0.150803	5.14	5.07877e-08	3.13565e-08	1.61969	950	-0.195456		16	-8.92042	5.14	1.45333e-08	1.74203e-08
17	-1.42181	5.14	4.90472e-08	2.94543e-08	1.6652	950	-0.234778		17	-0.793806	5.14	1.51494e-08	1.7326e-08	0.874371	950	-2.93696		17	-2.29317	5.14	1.59027e-08	1.81923e-08	0.874141	950	-3.92524		17	-15.203	5.14	1.59027e-08	1.64597e-08	0.966156	950	-15.9501		17	0.360259	5.14	5.3818e-08	3.11869e-08	1.72566	950	-0.15688		17	-4.93288	5.14	1.54005e-08	1.7326e-08
18	-0.564605	5.14	5.17938e-08	2.92949e-08	1.76802	950	-0.191088		18	-0.136876	5.14	1.59978e-08	1.72323e-08	0.928359	950	-1.86383		18	-2.24138	5.14	1.67932e-08	1.80939e-08	0.928115	950	-2.77701		18	-5.72141	5.14	1.67932e-08	1.63707e-08	1.02581	950	-8.8243		18	0.568455	5.14	5.68318e-08	3.10181e-08	1.83221	950	-0.12856		18	-2.65321	5.14	1.62629e-08	1.72323e-08
19	-0.171364	5.14	5.45256e-08	2.91364e-08	1.87139	950	-0.158393		19	-0.900636	5.14	1.68415e-08	1.71391e-08	0.982641	950	-1.2763		19	-1.60391	5.14	1.7679e-08	1.7996e-08	0.982382	950	-2.05398		19	-2.49437	5.14	1.7679e-08	1.62821e-08	1.08579	950	-5.16634		19	1.06041	5.14	5.98293e-08	3.08503e-08	1.93934	950	-0.107168		19	-3.28677	5.14	1.71207e-08	1.71391e-08
20	-0.906749	5.14	5.72427e-08	2.89788e-08	1.97533	950	-0.133304		20	0.120003	5.14	1.76808e-08	1.70463e-08	1.03722	950	-0.923993		20	-1.00501	5.14	1.85599e-08	1.78986e-08	1.03695	950	-1.57379		20	-0.349127	5.14	1.85599e-08	1.6194e-08	1.1461	950	-3.27521		20	0.83614	5.14	6.28106e-08	3.06834e-08	2.04706	950	-0.0906245		20	-1.46333	5.14	1.79738e-08	1.70463e-08
									21	-0.156185	5.14	1.85154e-08	1.69541e-08	1.09209	950	-0.697551		21	-1.86257	5.14	1.94361e-08	1.78018e-08	1.0918	950	-1.24054		21	-2.2485	5.14	1.94361e-08	1.61064e-08	1.20673	950	-2.22475											21	-2.28894	5.14	1.88223e-08	1.69541e-08
									22	-0.826185	5.14	1.93456e-08	1.68624e-08	1.14726	950	-0.54397		22	-0.559916	5.14	2.03075e-08	1.77055e-08	1.14696	950	-1.0007		22	-1.88699	5.14	2.03075e-08	1.60192e-08	1.2677	950	-1.59572											22	-1.5195	5.14	1.96662e-08	1.68624e-08
									23	-0.972727	5.14	2.01713e-08	1.67711e-08	1.20274	950	-0.435283		23	-0.810516	5.14	2.11743e-08	1.76097e-08	1.20242	950	-0.822804																				23	-0.36526	5.14	2.05056e-08	1.67711e-08
									24	-0.0359667	5.14	2.09925e-08	1.66804e-08	1.25851	950	-0.355681		24	-0.114642	5.14	2.20363e-08	1.75144e-08	1.25818	950	-0.687455																				24	-0.884728	5.14	2.13404e-08	1.66804e-08
									25	-0.0767474	5.14	2.18092e-08	1.65901e-08	1.31459	950	-0.295712		25	-1.54802	5.14	2.28937e-08	1.74196e-08	1.31424	950	-0.582235																				25	-1.58731	5.14	2.21707e-08	1.65901e-08
									26	0.43597	5.14	2.26216e-08	1.65004e-08	1.37097	950	-0.249456		26	-0.370961	5.14	2.37464e-08	1.73254e-08	1.37061	950	-0.498911																				26	-0.563757	5.14	2.29965e-08	1.65004e-08
									27	-0.740411	5.14	2.34295e-08	1.64111e-08	1.42766	950	-0.213058		27	-0.0601559	5.14	2.45945e-08	1.72317e-08	1.42729	950	-0.431862																				27	-1.12662	5.14	2.38178e-08	1.64111e-08
									28	0.563107	5.14	2.42331e-08	1.63223e-08	1.48466	950	-0.183922		28	0.364613	5.14	2.5438e-08	1.71384e-08	1.48427	950	-0.37715																				28	-0.973216	5.14	2.46347e-08	1.63223e-08
									29	-1.01541	5.14	2.50323e-08	1.6234e-08	1.54197	950	-0.16025		29	-0.095429	5.14	2.6277e-08	1.70457e-08	1.54156	950	-0.331951																				29	-1.87202	5.14	2.54472e-08	1.6234e-08
									30	-0.123076	5.14	2.58272e-08	1.61462e-08	1.59959	950	-0.140767		30	0.0469112	5.14	2.71114e-08	1.69535e-08	1.59917	950	-0.294203																				30	-1.12834	5.14	2.62553e-08	1.61462e-08
																		31	-0.610474	5.14	2.79414e-08	1.68617e-08	1.65709	950	-0.262369																				31	-1.04795	5.14	2.7059e-08	1.60588e-08
																		32	-0.394234	5.14	2.87668e-08	1.67705e-08	1.71532	950	-0.235286																				32	-1.06626	5.14	2.78584e-08	1.59719e-08
																		33	0.577091	5.14	2.95877e-08	1.66798e-08	1.77387	950	-0.212064																				33	-0.253631	5.14	2.86534e-08	1.58855e-08
																		34	0.536316	5.14	3.04042e-08	1.65895e-08	1.83274	950	-0.192009																				34	-1.44004	5.14	2.94441e-08	1.57996e-08
																		35	-0.299774	5.14	3.12163e-08	1.64998e-08	1.89193	950	-0.174576																				35	-0.147974	5.14	3.02306e-08	1.57141e-08
																		36	0.177798	5.14	3.2024e-08	1.64105e-08	1.95144	950	-0.159333																				36	-0.522909	5.14	3.10128e-08	1.5629e-08
																		37	-0.756144	5.14	3.28274e-08	1.63217e-08	2.01127	950	-0.145931																				37	0.155527	5.14	3.17907e-08	1.55445e-08
																		38	0.276572	5.14	3.36264e-08	1.62334e-08	2.07143	950	-0.134089																				38	0.017804	5.14	3.25645e-08	1.54604e-08
																		39	0.411465	5.14	3.4421e-08	1.61456e-08	2.13192	950	-0.123576																				39	-0.483641	5.14	3.33341e-08	1.53767e-08
																		40	0.153472	5.14	3.52114e-08	1.60582e-08	2.19273	950	-0.114204																				40	0.506001	5.14	3.40995e-08	1.52935e-08
[truncated: 3 more columns]

## Sheet: Supplementary Table 2
Pex5eTPR(WT) - Pex14NTD(WT)_filename: ts_5_p14 to p5.nitc									Pex5eTPR(WT) - Pex14NTD(WT)_filename: ts_9_p14 to p5_rep.nitc									Pex5eTPR(WT) - Pex14NTD(WT)_filename: ts_11_p14 to p5_rep2.nitc									Pex5eTPR(WT) - Pex14NTD(WT)_filename: ts_33_p14 to p5_low_rep.nitc									Pex5eTPR(WT) - Pex14NTD(WT)_filename: ts_45_p14 to p5_low.nitc									Pex5eTPR(WT) - Pex14NTD(Q52A)_filename: ts_13_p14_1 to p5.nitc
	Models					Protein concentration in the cell: 36.28 mM				Models					Protein concentration in the cell: 36.42 mM				Models					Protein concentration in the cell: 34.92 mM				Models					Protein concentration in the cell: 20.28 mM				Models					Protein concentration in the cell: 21 mM				Models
	Model	Variable	Value	Confidence Interval (±)		Protein concentration in syringe: 577.5 mM				Model	Variable	Value	Confidence Interval (±)		Protein concentration in syringe: 616.25 mM				Model	Variable	Value	Confidence Interval (±)		Protein concentration in syringe: 655.62 mM				Model	Variable	Value	Confidence Interval (±)		Protein concentration in syringe: 189.37 mM				Model	Variable	Value	Confidence Interval (±)		Protein concentration in syringe: 179 mM				Model	Variable	Value	Confidence Interval (±)
	Independent	Kd (M)	3.607e-08	8.503e-09						Independent	Kd (M)	2.906e-08	1.027e-08						Independent	Kd (M)	3.419e-08	7.455e-09						Independent	Kd (M)	4.604e-08	1.586e-08						Independent	Kd (M)	3.091e-08	8.817e-09						Independent	Kd (M)	1.187e-08	3.943e-09
		n	0.726	0.004							n	0.623	0.003							n	0.646	0.003							n	0.653	0.007							n	0.639	0.005							n	0.613	0.002
		ΔH (kJ/mol)	-53.17	0.552							ΔH (kJ/mol)	-58.91	0.668							ΔH (kJ/mol)	-56.94	0.5							ΔH (kJ/mol)	-69.06	1.397							ΔH (kJ/mol)	-71.08	1.122							ΔH (kJ/mol)	-55.73	0.403
		Ka (Mˉ¹)	27720000								Ka (Mˉ¹)	34410000								Ka (Mˉ¹)	29240000								Ka (Mˉ¹)	21720000								Ka (Mˉ¹)	32350000								Ka (Mˉ¹)	84220000
		-TΔS (kJ/mol)	10.69								-TΔS (kJ/mol)	15.89								-TΔS (kJ/mol)	14.32								-TΔS (kJ/mol)	27.18								-TΔS (kJ/mol)	28.21								-TΔS (kJ/mol)	10.49
		ΔG (kJ/mol)	-42.48								ΔG (kJ/mol)	-43.02								ΔG (kJ/mol)	-42.62								ΔG (kJ/mol)	-41.88								ΔG (kJ/mol)	-42.87								ΔG (kJ/mol)	-45.24
		ΔS (J/mol·K)	-35.84								ΔS (J/mol·K)	-53.3								ΔS (J/mol·K)	-48.03								ΔS (J/mol·K)	-91.17								ΔS (J/mol·K)	-94.63								ΔS (J/mol·K)	-35.19
			Confidence Level (%)	95								Confidence Level (%)	95								Confidence Level (%)	95								Confidence Level (%)	95								Confidence Level (%)	95								Confidence Level (%)	95
X: Injection	Y: Area Data (µJ)	Injection Volume (µL)	Moles (Syringe)	Moles (Cell)	Mole Ratio	Cell Volume (µL)	Independent Model		X: Injection	Y: Area Data (µJ)	Injection Volume (µL)	Moles (Syringe)	Moles (Cell)	Mole Ratio	Cell Volume (µL)	Independent Model		X: Injection	Y: Area Data (µJ)	Injection Volume (µL)	Moles (Syringe)	Moles (Cell)	Mole Ratio	Cell Volume (µL)	Independent Model		X: Injection	Y: Area Data (µJ)	Injection Volume (µL)	Moles (Syringe)	Moles (Cell)	Mole Ratio	Cell Volume (µL)	Independent Model		X: Injection	Y: Area Data (µJ)	Injection Volume (µL)	Moles (Syringe)	Moles (Cell)	Mole Ratio	Cell Volume (µL)	Independent Model		X: Injection	Y: Area Data (µJ)	Injection Volume (µL)	Moles (Syringe)	Moles (Cell)
1	-101.553	5.14	2.97092e-09	3.4015e-08	0.0873416	950	-157.715		1	-108.921	5.14	3.16624e-09	3.4015e-08	0.0930837	950	-186.243		1	-126.807	5.14	3.37184e-09	3.30701e-08	0.10196	950	-191.633		1	-47.7515	5.14	9.7146e-10	1.88972e-08	0.0514076	950	-66.8325		1	-47.2703	5.14	9.2006e-10	1.98421e-08	0.0463692	950	-65.2364		1	-110.118	5.14	3.09942e-09	3.21252e-08
2	-154.084	5.14	5.92577e-09	3.38309e-08	0.175158	950	-157.633		2	-186.451	5.14	6.31535e-09	3.38309e-08	0.186674	950	-186.118		2	-193.781	5.14	6.72544e-09	3.28912e-08	0.204475	950	-191.47		2	-70.5674	5.14	1.93766e-09	1.8795e-08	0.103095	950	-66.7817		2	-67.3261	5.14	1.83514e-09	1.97347e-08	0.0929906	950	-65.2069		2	-172.786	5.14	6.18207e-09	3.19514e-08
3	-160.345	5.14	8.86462e-09	3.36479e-08	0.263453	950	-157.504		3	-189.623	5.14	9.44742e-09	3.36479e-08	0.280773	950	-185.89		3	-191.307	5.14	1.00609e-08	3.27132e-08	0.307548	950	-191.158		3	-69.9544	5.14	2.89864e-09	1.86933e-08	0.155063	950	-66.715		3	-67.38	5.14	2.74527e-09	1.96279e-08	0.139866	950	-65.1691		3	-173.985	5.14	9.24804e-09	3.17786e-08
4	-159.965	5.14	1.17876e-08	3.34658e-08	0.352227	950	-157.284		4	-187.099	5.14	1.25625e-08	3.34658e-08	0.375384	950	-185.407		4	-188.923	5.14	1.33783e-08	3.25362e-08	0.411182	950	-190.444		4	-68.1562	5.14	3.85442e-09	1.85921e-08	0.207314	950	-66.625		4	-67.6866	5.14	3.65048e-09	1.95217e-08	0.186996	950	-65.1194		4	-169.257	5.14	1.22974e-08	3.16066e-08
5	-159.333	5.14	1.46947e-08	3.32848e-08	0.441485	950	-156.86		5	-183.104	5.14	1.56608e-08	3.32848e-08	0.47051	950	-184.059		5	-188.585	5.14	1.66778e-08	3.23602e-08	0.515379	950	-188.143		5	-67.4641	5.14	4.80502e-09	1.84915e-08	0.25985	950	-66.4994		5	-65.9105	5.14	4.55079e-09	1.94161e-08	0.234382	950	-65.0523		5	-173.425	5.14	1.53303e-08	3.14356e-08
6	-154.008	5.14	1.75861e-08	3.31047e-08	0.531228	950	-155.874		6	-171.647	5.14	1.87423e-08	3.31047e-08	0.566153	950	-177.31		6	-170.04	5.14	1.99594e-08	3.21851e-08	0.620143	950	-171.766		6	-67.9135	5.14	5.75048e-09	1.83915e-08	0.312671	950	-66.3168		6	-66.5641	5.14	5.44623e-09	1.93111e-08	0.282026	950	-64.9585		6	-163.108	5.14	1.83468e-08	3.12655e-08
7	-149.889	5.14	2.04619e-08	3.29256e-08	0.62146	950	-152.641		7	-106.455	5.14	2.18072e-08	3.29256e-08	0.662317	950	-104.938		7	-62.4633	5.14	2.32232e-08	3.2011e-08	0.725477	950	-61.3838		7	-64.2999	5.14	6.69083e-09	1.8292e-08	0.36578	950	-66.037		7	-65.4606	5.14	6.33682e-09	1.92066e-08	0.32993	950	-64.8219		7	-52.1114	5.14	2.13469e-08	3.10964e-08
8	-131.799	5.14	2.33221e-08	3.27474e-08	0.712182	950	-131.711		8	-8.91849	5.14	2.48554e-08	3.27474e-08	0.759004	950	-12.8844		8	-2.84294	5.14	2.64694e-08	3.18378e-08	0.831384	950	-7.27729		8	-62.8027	5.14	7.62609e-09	1.8193e-08	0.419177	950	-65.5781		8	-63.253	5.14	7.22259e-09	1.91027e-08	0.378094	950	-64.612		8	-0.787871	5.14	2.43309e-08	3.09281e-08
9	-45.3126	5.14	2.61669e-08	3.25702e-08	0.803398	950	-44.8227		9	-2.96258	5.14	2.78872e-08	3.25702e-08	0.856216	950	-2.89722		9	-1.85437	5.14	2.9698e-08	3.16655e-08	0.937867	950	-2.22091		9	-62.2171	5.14	8.55629e-09	1.80946e-08	0.472865	950	-64.7536		9	-61.3631	5.14	8.10358e-09	1.89993e-08	0.42652	950	-64.2659		9	-0.269227	5.14	2.72986e-08	3.07608e-08
10	-4.99891	5.14	2.89962e-08	3.2394e-08	0.89511	950	-7.50026		10	-1.05794	5.14	3.09025e-08	3.2394e-08	0.953958	950	-1.23067		10	-0.589593	5.14	3.29092e-08	3.14942e-08	1.04493	950	-1.05517		10	-60.2957	5.14	9.48146e-09	1.79967e-08	0.526845	950	-63.0766		10	-61.8837	5.14	8.97979e-09	1.88965e-08	0.475209	950	-63.6377		10	-0.747224	5.14	3.02504e-08	3.05943e-08
11	-2.31196	5.14	3.18102e-08	3.22187e-08	0.987321	950	-2.54874		11	-0.81651	5.14	3.39016e-08	3.22187e-08	1.05223	950	-0.675688		11	-1.12219	5.14	3.6103e-08	3.13238e-08	1.15257	950	-0.612952		11	-56.616	5.14	1.04016e-08	1.78993e-08	0.581119	950	-59.0785		11	-59.4358	5.14	9.85127e-09	1.87943e-08	0.524163	950	-62.3319		11	-0.0898774	5.14	3.31861e-08	3.04288e-08
12	-1.09469	5.14	3.4609e-08	3.20444e-08	1.08003	950	-1.2561		12	-1.53363	5.14	3.68844e-08	3.20444e-08	1.15104	950	-0.425491		12	-0.0717374	5.14	3.92795e-08	3.11543e-08	1.2608	950	-0.399316		12	-48.571	5.14	1.13168e-08	1.78025e-08	0.635687	950	-48.5204		12	-56.6648	5.14	1.0718e-08	1.86926e-08	0.573384	950	-59.053		12	-0.376137	5.14	3.6106e-08	3.02642e-08
13	-1.4519	5.14	3.73927e-08	3.1871e-08	1.17325	950	-0.742986		13	-0.86845	5.14	3.98511e-08	3.1871e-08	1.25038	950	-0.291841		13	0.247326	5.14	4.24388e-08	3.09857e-08	1.36962	950	-0.280174		13	-31.8878	5.14	1.2227e-08	1.77061e-08	0.690553	950	-28.473		13	-50.1674	5.14	1.15801e-08	1.85914e-08	0.622872	950	-49.2588		13	0.149398	5.14	3.901e-08	3.01004e-08
14	0.00271934	5.14	4.01613e-08	3.16986e-08	1.26697	950	-0.489253		14	-1.14834	5.14	4.28017e-08	3.16986e-08	1.35027	950	-0.212218		14	1.50137	5.14	4.5581e-08	3.08181e-08	1.47903	950	-0.20707		14	-9.19474	5.14	1.31323e-08	1.76103e-08	0.745717	950	-12.2837		14	-29.5062	5.14	1.24375e-08	1.84909e-08	0.67263	950	-27.841		14	0.150131	5.14	4.18984e-08	2.99376e-08
15	-1.33552	5.14	4.29149e-08	3.15271e-08	1.36121	950	-0.345724		15	-1.56335	5.14	4.57363e-08	3.15271e-08	1.4507	950	-0.16102		15	0.0368564	5.14	4.87062e-08	3.06513e-08	1.58904	950	-0.159042		15	-2.61991	5.14	1.40327e-08	1.75151e-08	0.801182	950	-5.57246		15	-8.19993	5.14	1.32903e-08	1.83908e-08	0.722658	950	-10.7186		15	0.734489	5.14	4.47711e-08	2.97756e-08
16	-0.362039	5.14	4.56537e-08	3.13565e-08	1.45595	950	-0.256808		16	-0.250675	5.14	4.86551e-08	3.13565e-08	1.55167	950	-0.126187		16	-0.255773	5.14	5.18145e-08	3.04855e-08	1.69965	950	-0.125827		16	-1.86791	5.14	1.49283e-08	1.74203e-08	0.856948	950	-2.98459		16	-3.02045	5.14	1.41384e-08	1.82913e-08	0.772959	950	-4.51215		16	0.323873	5.14	4.76283e-08	2.96145e-08
17	-0.124322	5.14	4.83776e-08	3.11869e-08	1.55122	950	-0.197988		17	-1.0134	5.14	5.15581e-08	3.11869e-08	1.6532	950	-0.101434		17	0.780629	5.14	5.4906e-08	3.03206e-08	1.81085	950	-0.101918		17	-1.30204	5.14	1.5819e-08	1.7326e-08	0.913017	950	-1.81986		17	-1.44925	5.14	1.4982e-08	1.81923e-08	0.823533	950	-2.33818		17	0.0879203	5.14	5.047e-08	2.94543e-08
18	-0.466887	5.14	5.10868e-08	3.10181e-08	1.647	950	-0.157097		18	-0.706201	5.14	5.44454e-08	3.10181e-08	1.75528	950	-0.0832263		18	0.0333645	5.14	5.79808e-08	3.01565e-08	1.92266	950	-0.0841458		18	-1.14105	5.14	1.67048e-08	1.72323e-08	0.969391	950	-1.21406		18	-1.65061	5.14	1.5821e-08	1.80939e-08	0.874382	950	-1.40311		18	0.799768	5.14	5.32964e-08	2.92949e-08
19	-1.02007	5.14	5.37813e-08	3.08503e-08	1.7433	950	-0.127542		19	-1.0479	5.14	5.73171e-08	3.08503e-08	1.85791	950	-0.0694504		19	0.75037	5.14	6.10389e-08	2.99933e-08	2.03508	950	-0.0705835		19	-0.23317	5.14	1.75859e-08	1.71391e-08	1.02607	950	-0.863144		19	-1.23216	5.14	1.66554e-08	1.7996e-08	0.925508	950	-0.927812		19	-0.0716081	5.14	5.61074e-08	2.91364e-08
									20	-0.701188	5.14	6.01732e-08	3.06834e-08	1.9611	950	-0.0587813		20	1.06251	5.14	6.40805e-08	2.98311e-08	2.14811	950	-0.0600039		20	0.138696	5.14	1.84622e-08	1.70463e-08	1.08306	950	-0.643061		20	-0.644989	5.14	1.74854e-08	1.78986e-08	0.976911	950	-0.656075		20	-0.133307	5.14	5.89033e-08	2.89788e-08
																											21	-1.36305	5.14	1.93338e-08	1.69541e-08	1.14036	950	-0.496478		21	-0.808532	5.14	1.83108e-08	1.78018e-08	1.0286	950	-0.487041
																											22	-0.582933	5.14	2.02006e-08	1.68624e-08	1.19797	950	-0.394179		22	-0.246672	5.14	1.91318e-08	1.77055e-08	1.08056	950	-0.375079
																											23	-0.682859	5.14	2.10628e-08	1.67711e-08	1.2559	950	-0.320074		23	-0.624149	5.14	1.99484e-08	1.76097e-08	1.13281	950	-0.297245
																											24	-1.09098	5.14	2.19203e-08	1.66804e-08	1.31414	950	-0.264741		24	-0.595147	5.14	2.07605e-08	1.75144e-08	1.18534	950	-0.241026
																											25	-0.0698619	5.14	2.27732e-08	1.65901e-08	1.37269	950	-0.222372		25	-0.401224	5.14	2.15682e-08	1.74196e-08	1.23816	950	-0.19914
																											26	0.527943	5.14	2.36214e-08	1.65004e-08	1.43157	950	-0.189237		26	-0.110735	5.14	2.23716e-08	1.73254e-08	1.29126	950	-0.167124
																											27	-0.331723	5.14	2.44651e-08	1.64111e-08	1.49076	950	-0.162851		27	0.126774	5.14	2.31706e-08	1.72317e-08	1.34465	950	-0.142119
																											28	0.0135395	5.14	2.53042e-08	1.63223e-08	1.55028	950	-0.141509		28	-0.0690393	5.14	2.39653e-08	1.71384e-08	1.39834	950	-0.122231
																											29	0.835035	5.14	2.61387e-08	1.6234e-08	1.61012	950	-0.124012		29	-0.632452	5.14	2.47557e-08	1.70457e-08	1.45231	950	-0.106159
																											30	0.275493	5.14	2.69688e-08	1.61462e-08	1.67029	950	-0.109495		30	-0.444746	5.14	2.55418e-08	1.69535e-08	1.50658	950	-0.0929936
[truncated: 163 more columns]
